# Supplementary material for: The efficacy and safety of hyoscyamine, dicyclomine, and desipramine in the treatment of irritable pouch syndrome—a retrospective cohort study
Source: Crohns Colitis 360. 2026 Jun 19;8(2):otag063. doi: 10.1093/crocol/otag063 (PMC13316432; doi:10.1093/crocol/otag063)
Supplement: otag063_Supplementary_Data [file otag063_supplementary_data.zip]

Archive with 1 entries (1 files):
- Point to point reply to reviews.docx
